# Supplementary material for: Small intestinal microbial dysbiosis underlies symptoms associated with functional gastrointestinal disorders
Source: Nat Commun. 2019 May 1;10:2012. doi: 10.1038/s41467-019-09964-7 (PMC6494866; doi:10.1038/s41467-019-09964-7)
Supplement: Supplementary file 4 — Supplementary Data 1 [file 41467_2019_9964_MOESM4_ESM.xlsx]

## Sheet: Sheet1
studyID#	Age	Sex (0=M, 1=F)	Race (0=white, 1=black, 2=hispanic, 3=asian, 4=other, 5=N/A)	BMI (kg/m2)	Indication for SB aspirates (0=diarrhea, 1=bloating, 2=weight loss, 3=abd pain, 4=N/V, 5=nutr deficiency, 6=none/unclear). 7=healthy	Aspirate Micro (>100,000 cfu/mL)(0=anaerobic, 1=aerobic, 2=both, 3=negative)	Antibiotic treatment if indiated (0=cipro, 1=amoxicillin/clavulanate, 2=TMP-SMX, 3=metronidazole, 4=rifaximin, 5=none, 6=amoxicillin, 7=neomycin, 8=doxycycline, 9=vanc)	Response (0=N, 1=Y)	PPI (0=omep, 1=esomep, 2=pantop, 3=rabep, 4=lansop, 5=none)	Abx </=4wks before EGD (0=N, 1=Y)	history of GI Surgery (0=none, 1=RYGB, 2=IC valve resection, 3=bowel resection, 4=other)
1	53	1	0	35.7	0	3	5		0	0	0
2	30	0	0	41.15	0	3	5		0	0	0
4	41	1	0	19.94	1	0	2	0	2	0	4
5	78	1	0	24.02	0	0	5		5	0	2
6	59	1	0	37.02	3	2	5		0	0	1
10	50	1	0	22.92	0	0	5		2	0	0
11	81	1	0	21.68	0	3	5		0	0	0
12	56	1	0	39.48	3	0	4	1	0	0	0
13	82	1	0	22.94	0	3	5		4	0	4
15	47	1	0	22.48	0	3	5		5	0	4
16	42	0	4	27.9	6	0	5		5	0	0
18	62	1	0	29.41	3	3	5		0	0	3
19	18	1	0	27.47	3	3	5		0	0	4
21	53	1	0	20.91	0	0	5		5	0	0
24	64	1	0	32.01	0	0	2, 3	1	5	0	4
3	49	1	0	34.95	3	3	5		0	1	0
17	52	0	0	24.4	0	3	5		5	0	0
20	36	1	0	15.79	0	3	5		5	0	0
27	34	1	0	33.63	0	0	5	1	2	0	0
28	55	1	0	25.32	0	0	5		5	0	0
29	71	0	0	23.04	1	2	0	0	0	0	0
30	82	1	0	20.23	0	3	5		5	0	0
32	65	1	0	23.14	0	0	2	1	5	1	0
33	60	1	0	35.01	1	0	5		2	0	0
35	15	1	0	22.14	1	0	5		0	0	0
36	67	1	0	33.6	1	3	5		5	0	0
39	51	1	0	28.18	0	3	5		0	0	3
44	83	0	0	35.74	2	3	5		5	0	0
68	54	0	0	29.34	3	3	5		5	0	0
69	79	0	0	20.78	0	0	6	0	5	0	0
74	35	1	0	33.96	0	0	4	1	5	0	1
75	32	1	0	24.2	1	3	5		0	0	0
77	29	1	0	36.26	0	3	5		5	0	0
79	57	0	0	16.96	4	3	5			0	0
81	40	0	0	25.78	3	0	5		2	0	0
82	61	0	0	25.42	0	0	5		0	0	0
84	50	0	0	24.58	2	3	5		0	0	0
87	58	1	0	35.44	0	0	5		0	0	0
89	47	1	0	26.99	1	0	7		1	0	0
90	64	1	0	18.37	6	3	5		5	0	0
94	63	0	0	26.56	3	0	5		0	0	0
95	75	1	0	33.79	4	3	5		0	0	0
96	64	1	0	41.67	3	0	0			0	0
97	20	1	0	26.96	4	3	5		5	0	0
98	48	0	0	31.96	6	3	5		5	0	0
100	53	0	5	32.71	0	3	5		5	0	0
108	89	1	0	22.77	0	0	0	1	5	0	0
109	21	1	0	26.32	4	3	5		5	0	0
110	30	1	0	22.18	0	0	4		5	0	0
112	45	1	0	21.63	0	3	5		5	0	0
113	56	1	0	26.99	6	0	5		2	0	0
117	56	1	0	31.16	0	3	5		5	0	0
121	77	0	0	23.85	1	2	0	1	2	0	0
124	67	1	0	40.94	0	0	0	1	2	0	0
127	27	1	0	38.06	0	3	5		2	1	0
128	68	0	0	23.22	1	0	4		0	0	0
129	37	1	0	37.48	0	3	5		5	0	0
132	62	1	0	29.49	1	0	0	1	0	0	2
134	66	0	0	22.34	0	2	2,4		5	1	4
136	27	1	0	21.3	3	0	5		5	0	0
137	36	1	0	39.3	3	2	4		2	0	3
138	69	1	0	17.26	0	0	4	0	5	0	3
139	65	1	0	34.97	1	0	3	0	2	1	0
140	57	1	0	19.3	1	2	0	1	5	1	0
142	21	1	0	25.13	0	3	5		5	0	0
147	81	1	0	21.24	0	0	4	1	5	0	0
148	45	1	1	27.92	3	3	5		5	0	0
150	17	1	0	21.98	3	3	5		5	0	0
152	51	1	0	22.09	3	0	5		4	0	0
153	60	1	0	24.61	0	3	5		5	0	3
154	52	1	0	39	0	3	5		5	0	2
160	68	1	0	19.06	3	3	5		5	0	0
166	32	1	0	33.5	1	3	5		0	0	0
168	37	1	0	33.79	0	3	5		5	0	0
170	35	1	0	24.05	6	3	5		4	0	0
171	22	1	0	23.35	0	3	5		5	0	0
173	59	1	0	19.98	3	0	4	0	0	1	3
177	68	1	0	24.08	3	2	8		1	0	0
179	62	1	0	19.46	0	2	4		2	1	1
183	70	1	0	19.76	3	0	4	1	5	0	0
184	61	1	0	22.42	3	3	5		5	0	0
185	34	1	0	19.94	0	0	5		5	0	0
186	62	1	0	31.48	1	2	0		1	0	4
187	63	1	0	31.24	4	0	0	1	2	0	2,3
188	75	1	0	20.78	3	2	4	1	5	0	3
189	67	1	0	31.22	0	3	5		5	0	3
191	59	1	0	24.42	2	3	5		5	0	0
192	66	1	0	24.34	6	0	5			0	0
193	35	1	4	21.23	4	3	5		5	0	2,3
194	74	0	0	22.5	1	2	9		2	1	0
195	53	1	0	21.34	0	0	4	0	5	0	mets endometrial CA w/carcinomatosis & sigmoid stricture
196	64	1	0	29.3	4	2	0	0	5	1	1,2
199	60	0	0	33.1	0	3	5		5	0	0
200	31	0	0	21	0	3	5		5	0	0
201	54	1	0	23.6	3	3	5		5	0	UC s/p colectomy w/IPAA & extensive adhesions
203	38	1	0	23.01	0	0	5		5	0	0
204	23	1	0	24.28	1	0	5		5	0	0
205	18	1	0	22.6	3	0	4		5	0	0
206	77	0	0	28	2	3	5		0	0	0
207	24	1	0	43.72	3	0	5		5	0	0
211	71	1	0	28	0	3	5		5	0	0
212	73	0	0	22.3	3	0	5		5	0	4
213	28	0	0	22.8	3	3	5		2	0	4
214	58	1	0	32.1	3	0	8		1	0	0
216	26	1	0	26.67	3	3	5		0	0	0
217	59	0	0	30.72	0	3	5		5	0	0
218	58	1	0	27.63	0	3	5		0	0	0
219	69	1	0	29.98	0	3	5		0	0	1
220	83	1	0	18.96	0	3	5		5	0	4
221	56	1	0	30.04	0	3	5		1	0	0
222	60	0	0	27.78	0	3	5		5	0	0
224	28	1	0	27.51	0	3	5		5	0	0
226	72	1	0	18.26	0	3	5		5	0	0
227	50	1	0	22.29	3	3	5		5	0	0
228	76	0	0	33.18	3	2	5		0	0	0
229	75	1	0	27.94	0	2	4		5	0	0
231	29	1	0	18.68	4	3	5		5	0	0
232	56	1	4	30.29	3	2	5		0	0	0
233	39	1	0	43.77	0	0	0	1	2	0	0
234	31	1	0	22.04	3	0	5		0	0	0
235	52	1	0	30.71	0	0	5		0	0	0
237	45	1	0	20.85	3	3	5		5	0	0
239	67	1	0	31.52	3	3	5		5	0	0
241	62	0	0	26.87	0	2	5		5	1	0
242	35	1	0	24.63	4	3	5		5	0	0
246	60	1	0	34.01	0	0	5		1	0	0
251	32	1	0	31.14	3	3	5		0	0	0
254	28	1	0	20.53	3	3	5		5	0	0
255	45	0	0	25.05	2	0	4		5	0	0
259	64	0	0	31.39	1	2	5		2	0	4
261	65	1	0	28.27	3	3	5		5	0	0
265	43	1	0	25.1	3	0	5		5	1	0
268	66	0	0	31.27	1	3	5		0	0	0
269	23	1	0	21.4	3	3	5		5	0	0
272	50	1	0	25.22	0	3	5		5	0	0
274	26	1	0	19.45	3	3	5		0	0	0
275	32	1	0	47.51	3	0	5		5	0	1
276	33	1	0	31.52	0	0	4		5	1	0
279	32	1	0	45.69	1	3	5		1	0	0
280	36	1	0	20.95	0	3	5		2	1	3
281	69	1	0	26.33	0	3	5		5	0	0
284	37	0	0	26.78	0	3	5		5	0	0
285	46	1	0	25.5	0	0	5		5	1	0
400	46	1			7	3
401	35	1			7	3
402	31	1			7	3
403	48	1			7	3
404	50	1			7	3
405	43	1			7	3
406	41	1			7	3
407	23	1			7	3
408	51	0			7	3
409	36	0			7	3
410	40	0			7	3
411	58	0			7	3
412	49	1			7	3
413	26	1			7	3
414	44	0			7	3
415	30	0			7	3
416	53	0			7	3
417	25	0			7	3
418	21	0			7	3
419	55	0			7	3
420	36	1			7	3
421	NA	NA			7	3
422	45	1			7	3
423	48	1			7	3
424	34	1			7	3
425	59	1			7	3
426	28	1			7	3
427	43	1			7	3
428	51	1			7	3
429	23	1			7	3
430	43	1			7	3
431	52	1			7	3
432	56	1			7	3
433	52	1			7	3
434	46	1			7	3
435	19	1			7	3
436	36	0			7	3
437	60	1			7	3
438					7	3
