# Supplementary material for: Small intestinal microbial dysbiosis underlies symptoms associated with functional gastrointestinal disorders
Source: Nat Commun. 2019 May 1;10:2012. doi: 10.1038/s41467-019-09964-7 (PMC6494866; doi:10.1038/s41467-019-09964-7)
Supplement: Supplementary file 5 — Supplementary Data 2 [file 41467_2019_9964_MOESM5_ESM.xlsx]

## Sheet: SupplementaryTable2.csv
	P-value*	Q-value**	Mean abundance in healthy	Mean abundance in symptomatic	log2(Fold Change)
Phylum
Actinobacteria	0.001	0.00133333	0.0568591	0.109107	0.940285
Bacteroidetes	0.001	0.00133333	0.124774	0.0345594	-1.85216
Fusobacteria	0.001	0.00133333	0.0436493	0.0241188	-0.855797
Spirochaetes	0.001	0.00133333	0.00110589	0.000135117	-3.03293
Synergistetes	0.001	0.00133333	0.000415095	9.48265e-05	-2.13008
Tenericutes	0.001	0.00133333	0.000629674	5.83688e-05	-3.43134
Class
Actinobacteria;Actinobacteria	0.002	0.00377778	0.0542965	0.101715	0.905606
Actinobacteria;Coriobacteriia	0.005	0.0085	0.00256265	0.00739213	1.52835
Bacteroidetes;Bacteroidia	0.001	0.002125	0.120594	0.0331791	-1.8618
Bacteroidetes;Flavobacteriia	0.001	0.002125	0.00418002	0.00138028	-1.59854
Fusobacteria;Fusobacteriia	0.001	0.002125	0.0436493	0.0241188	-0.855797
Proteobacteria;Betaproteobacteria	0.001	0.002125	0.0497976	0.0142258	-1.80756
Proteobacteria;Epsilonproteobacteria	0.001	0.002125	0.00507085	0.00168052	-1.59332
Spirochaetes;Spirochaetia	0.001	0.002125	0.00110589	0.000135117	-3.03293
Synergistetes;Synergistia	0.001	0.002125	0.000415095	9.48265e-05	-2.13008
Tenericutes;Mollicutes	0.001	0.002125	0.000629674	5.83688e-05	-3.43134
Order
Actinobacteria;Bifidobacteriales	0.019	0.0394615	0.000299861	0.00483644	4.01158
Actinobacteria;Coriobacteriales	0.006	0.0147273	0.00251479	0.00716243	1.51001
Bacteroidetes;Bacteroidales	0.001	0.003	0.120594	0.0331791	-1.8618
Bacteroidetes;Flavobacteriales	0.001	0.003	0.00418002	0.00138028	-1.59854
Firmicutes;Selenomonadales	0.002	0.0054	0.00326486	0.00156859	-1.05755
Fusobacteria;Fusobacteriales	0.001	0.003	0.0436493	0.0241188	-0.855797
Proteobacteria;Campylobacterales	0.001	0.003	0.00507085	0.00168052	-1.59332
Proteobacteria;Cardiobacteriales	0.008	0.018	0.000207694	5.43321e-05	-1.93458
Proteobacteria;Neisseriales	0.001	0.003	0.0483917	0.0124974	-1.95314
Proteobacteria;Pasteurellales	0.001	0.003	0.0704878	0.0271887	-1.37437
Spirochaetes;Spirochaetales	0.001	0.003	0.00110589	0.000135117	-3.03293
Synergistetes;Synergistales	0.001	0.003	0.000415095	9.48265e-05	-2.13008
Tenericutes;Mycoplasmatales	0.001	0.003	0.000629674	5.83688e-05	-3.43134
Family
Actinobacteria;Atopobiaceae	0.006	0.0175714	0.00251479	0.00716243	1.51001
Actinobacteria;Bifidobacteriaceae	0.019	0.0432778	0.000299861	0.00483644	4.01158
Bacteroidetes;Flavobacteriaceae	0.001	0.00372727	0.00418002	0.00138028	-1.59854
Bacteroidetes;Porphyromonadaceae	0.001	0.00372727	0.0198672	0.004591	-2.11351
Bacteroidetes;Prevotellaceae	0.001	0.00372727	0.100025	0.0284215	-1.8153
Bacteroidetes;Tannerellaceae	0.001	0.00372727	0.000701437	0.0001666	-2.07393
Firmicutes;Peptostreptococcaceae	0.004	0.0126154	0.00924693	0.0064226	-0.525816
Firmicutes;Selenomonadaceae	0.002	0.00683333	0.00326486	0.00156859	-1.05755
Fusobacteria;Fusobacteriaceae	0.001	0.00372727	0.0317501	0.0144291	-1.13778
Fusobacteria;Leptotrichiaceae	0.012	0.0289412	0.0118991	0.00968969	-0.296331
Proteobacteria;Campylobacteraceae	0.001	0.00372727	0.00507085	0.00168052	-1.59332
Proteobacteria;Cardiobacteriaceae	0.008	0.0218667	0.000207694	5.43321e-05	-1.93458
Proteobacteria;Neisseriaceae	0.001	0.00372727	0.0483917	0.0124974	-1.95314
Proteobacteria;Pasteurellaceae	0.001	0.00372727	0.0704878	0.0271887	-1.37437
Spirochaetes;Spirochaetaceae	0.001	0.00372727	0.00110589	0.000135117	-3.03293
Synergistetes;Synergistaceae	0.001	0.00372727	0.000415095	9.48265e-05	-2.13008
Tenericutes;Mycoplasmataceae	0.001	0.00372727	0.000629674	5.83688e-05	-3.43134
Unclassified_Family	0.011	0.0281875	0.0534984	0.0383243	-0.481238
Genus
Actinobacteria;Atopobium	0.008	0.0236364	0.00248469	0.00694479	1.48286
Actinobacteria;Scardovia	0.013	0.0352083	2.57399e-05	0.000781775	4.92468
Bacteroidetes;Alloprevotella	0.001	0.00361111	0.0106191	0.000399546	-4.73216
Bacteroidetes;Capnocytophaga	0.001	0.00361111	0.00297644	0.00100021	-1.57329
Bacteroidetes;Chryseobacterium	0.001	0.00361111	0.00120358	0.000380078	-1.66296
Bacteroidetes;Porphyromonas	0.001	0.00361111	0.0198672	0.004591	-2.11351
Bacteroidetes;Prevotella	0.001	0.00361111	0.0894057	0.028022	-1.67381
Bacteroidetes;Tannerella	0.001	0.00361111	0.000701437	0.0001666	-2.07393
Firmicutes;Butyrivibrio	0.001	0.00361111	0.000473338	0.000100358	-2.23771
Firmicutes;Catonella	0.007	0.02275	0.00193558	0.00115407	-0.746044
Firmicutes;Filifactor	0.001	0.00361111	0.00191756	0.000169895	-3.49656
Firmicutes;Gemella	0.011	0.031087	0.0534984	0.0383243	-0.481238
Firmicutes;Mogibacterium	0.015	0.039	0.00113652	0.00278736	1.29428
Firmicutes;Moryella	0.001	0.00361111	0.00217432	0.000984169	-1.14359
Firmicutes;Selenomonas	0.002	0.00684211	0.00326486	0.00156859	-1.05755
Fusobacteria;Fusobacterium	0.001	0.00361111	0.0317501	0.0144291	-1.13778
Fusobacteria;Leptotrichia	0.02	0.05	0.0108291	0.0094273	-0.200004
Fusobacteria;Streptobacillus	0.001	0.00361111	0.00106996	0.000262394	-2.02776
Proteobacteria;Campylobacter	0.001	0.00361111	0.00507085	0.00168052	-1.59332
Proteobacteria;Cardiobacterium	0.008	0.0236364	0.000207694	5.43321e-05	-1.93458
Proteobacteria;Haemophilus	0.001	0.00361111	0.0703367	0.026958	-1.38357
Proteobacteria;Morococcus	0.001	0.00361111	0.00401671	0.00108773	-1.8847
Proteobacteria;Neisseria	0.001	0.00361111	0.0442393	0.0111943	-1.98257
Spirochaetes;Treponema	0.001	0.00361111	0.00110589	0.000135117	-3.03293
Synergistetes;Fretibacterium	0.001	0.00361111	0.000415095	9.48265e-05	-2.13008
Tenericutes;Mycoplasma	0.001	0.00361111	0.000629674	5.83688e-05	-3.43134
* Permutation test (t-statistic as the test statistic with square-root transformed relative abundances, 1,000 permutations) was used for differential abundance testing. Taxa with prevalence < 10% or the maximum proportion < 0.2% were excluded from testing.
** False discovery rate control (BH procedure) was performed on each taxonomic level.
