# Supplementary material for: Small intestinal microbial dysbiosis underlies symptoms associated with functional gastrointestinal disorders
Source: Nat Commun. 2019 May 1;10:2012. doi: 10.1038/s41467-019-09964-7 (PMC6494866; doi:10.1038/s41467-019-09964-7)
Supplement: Supplementary file 6 — Supplementary Data 3 [file 41467_2019_9964_MOESM6_ESM.xls]

## Sheet: Figure6A-C
Subject_number	Sample_type.x	AlphaDiversity_PD_pre	AlphaDiversity_PD_post	AlphaDiv_PD_change	FITC_Flux_pre	FITC_Flux_post	FITC_flux_change	adbbloat_appearance (0=no, 1=yes)	relievedef_appearance (0=no, 1=yes)
1	Aspirate	39.1118	35.4884	-3.62333	218.97	424.7	205.73	1	0
2	Aspirate	37.1918	33.7782	-3.41368	174.73	223.36	48.63	1	1
3	Aspirate	40.1117	38.995	-1.11664	389.38	89.3	-300.08	0	0
5	Aspirate	39.2641	37.7859	-1.47818	137.53	161.4	23.87	0	0
6	Aspirate	41.4743	37.8439	-3.63046	149.38	138.34	-11.04	1	0
7	Aspirate	36.6413	38.389	1.74772	127.23	99.52	-27.71	0	0
8	Aspirate	42.5288	39.7722	-2.75653	107.9	96.11	-11.79	1	1
9	Aspirate	40.5551	41.4732	0.918169	180.22	99.26	-80.96	1	0
12	Aspirate	35.7253	35.7142	-0.011094	187.37	445.59	258.22	0	0
13	Aspirate	42.5536	40.0537	-2.4999	250.79	325.22	74.43	0	0
15	Aspirate	28.4392	33.7473	5.30817	187.52	120.19	-67.33	0	0
16	Aspirate	38.9777	40.6814	1.70368	229.83	160.96	-68.87	0	0
19	Aspirate	39.6216	31.8669	-7.75468	132.97	424.48	291.51	1	1
20	Aspirate	32.1237	30.4759	-1.64784	157.04	239.08	82.04	1	1
